# Supplementary material for: Portable Microelectrochemical Sensors for Rapid and Sensitive Determination of Hesperidin in Citrus reticulate ‘Chachi’ Peel
Source: Molecules. 2023 Jul 10;28(14):5316. doi: 10.3390/molecules28145316 (PMC10384646; doi:10.3390/molecules28145316)
Supplement: Supplementary file 1 [file molecules-28-05316-s001.zip]

Archive with 1 entries (1 files):
- molecules-2460723-supplementary.pdf
